# Supplementary material for: Correcting PCR amplification errors in unique molecular identifiers to generate accurate numbers of sequencing molecules
Source: Nat Methods. 2024 Feb 5;21(3):401–5. doi: 10.1038/s41592-024-02168-y (PMC10927542; doi:10.1038/s41592-024-02168-y)
Supplement: Supplementary file 3 — Supplementary Tables 1–5. [file 41592_2024_2168_MOESM3_ESM.xlsx]

## Sheet: Table1
Barcoding homotrimer primers
Barcode	Sequence
1	AAATTTGGGCCCAAGCTGTGGTATCAACGCAGAGT
2	TTTCCCAAAGGGAAGCTGTGGTATCAACGCAGAGT
3	GGGAAACCCTTTAAGCTGTGGTATCAACGCAGAGT
4	CCCGGGTTTAAAAAGCTGTGGTATCAACGCAGAGT

## Sheet: Table2
Differentially regulated human genes from 10X chromium experiment.
	p_val	avg_log2FC	pct.1	pct.2	p_val_adj
ENST00000531372.1	1.46e-84	-1.16631	0.876	0.989	1.33e-80
ENST00000390321.2	1.86e-82	-1.11811	0.91	0.994	1.7e-78
ENST00000532223.2	1.35e-79	-1.04135	0.946	0.995	1.23e-75
ENST00000526893.6	1.73e-79	-1.04188	0.946	0.995	1.58e-75
ENST00000390312.2	3.64e-79	-1.07619	0.925	0.992	3.32e-75
ENST00000408957.6	1.94e-17	1.72747	0.37	0.16	1.77e-13
ENST00000552951.7	2.16e-17	1.32036	0.516	0.33	1.97e-13
ENST00000620157.4	1.25e-15	1.97646	0.304	0.12	1.14e-11
ENST00000534980.7	2.5e-15	1.9649	0.302	0.12	2.28e-11
ENST00000378119.9	5.35e-15	2.3425	0.221	0.063	4.87e-11
ENST00000620395.2	1.02e-13	-1.4196	0.075	0.265	9.27e-10
ENST00000309733.6	1.63e-13	1.49231	0.406	0.233	1.48e-09
ENST00000425611.7	7.52e-11	1.79686	0.226	0.089	6.85e-07
ENST00000244020.5	2.44e-10	2.09214	0.158	0.045	2.22e-06
ENST00000538183.7	4.57e-09	1.22532	0.382	0.251	4.16e-05
ENST00000253039.9	1.11e-08	2.02061	0.158	0.055	0.00010068
ENST00000489060.1	1.52e-08	1.44335	0.304	0.178	0.00013809
ENST00000264993.7	1.07e-07	2.08945	0.144	0.052	0.00097872
ENST00000430069.5	1.53e-07	2.1664	0.112	0.032	0.0013963
ENST00000629042.2	1.93e-07	1.99979	0.109	0.031	0.00175802
ENST00000558939.5	2.84e-07	2.0923	0.102	0.028	0.00258608
ENST00000616917.4	4.64e-07	1.86825	0.114	0.036	0.00422226
ENST00000627388.2	5.44e-07	2.085	0.1	0.028	0.00495735
ENST00000258149.10	6.19e-07	1.65898	0.175	0.079	0.00563924
ENST00000262160.11	7.77e-07	1.7824	0.185	0.089	0.00707443
ENST00000420115.6	1.36e-06	1.92091	0.131	0.05	0.0123436
ENST00000464611.1	1.88e-06	2.12119	0.112	0.039	0.0171579
ENST00000633335.1	3.52e-06	1.25855	0.251	0.149	0.0320667
ENST00000406053.5	4.45e-06	1.60091	0.156	0.071	0.0404909
ENST00000309955.8	5.12e-06	1.34924	0.178	0.087	0.0466181
ENST00000254801.9	5.43e-06	1.22455	0.268	0.17	0.04944

## Sheet: Table3
Differentially regulated mouse genes from 10X chromium experiment
	p_val	avg_log2FC	pct.1	pct.2	p_val_adj
ENSMUST00000019649.4	2.84e-49	-1.1254	0.81	0.97	2.58e-45
ENSMUST00000034966.9	1.29e-23	-1.54162	0.241	0.592	1.17e-19
ENSMUST00000027495.15	4.64e-15	2.14043	0.275	0.082	4.22e-11
ENSMUST00000179353.8	4.83e-15	2.13328	0.275	0.082	4.4e-11
ENSMUST00000168776.8	4.94e-15	2.13567	0.275	0.082	4.5e-11
ENSMUST00000172165.8	1.11e-14	2.09065	0.275	0.083	1.01e-10
ENSMUST00000190226.7	4.62e-14	2.32149	0.241	0.066	4.21e-10
ENSMUST00000035484.11	1.65e-13	2.18959	0.253	0.078	1.5e-09
ENSMUST00000072249.13	1.93e-13	1.97398	0.288	0.102	1.76e-09
ENSMUST00000116517.9	5.06e-13	1.98857	0.278	0.099	4.61e-09
ENSMUST00000244431.1	2.07e-11	-1.66461	0.089	0.283	1.88e-07
ENSMUST00000198180.5	2.93e-11	1.76843	0.256	0.093	2.66e-07
ENSMUST00000197488.5	1.29e-10	1.82742	0.228	0.078	1.17e-06
ENSMUST00000029446.13	1.63e-09	1.66085	0.259	0.112	1.48e-05
ENSMUST00000103525.3	1.87e-08	-1.03948	0.158	0.342	0.00017058
ENSMUST00000030578.14	2.2e-08	1.08845	0.399	0.243	0.00020039
ENSMUST00000227415.2	9.13e-08	-2.33997	0.025	0.135	0.00083114
ENSMUST00000165853.2	2.07e-07	1.05376	0.383	0.243	0.00188713
ENSMUST00000080726.6	9.38e-07	-1.18227	0.079	0.211	0.00853962
ENSMUST00000092404.13	3.87e-06	1.71401	0.108	0.03	0.0352252

## Sheet: Table4
Differentially regulated human genes between 20 and 25 cycles following monomer UMI demultiplexing.
	p_val	avg_diff	pct.1	pct.2	p_val_adj
ENST00000551018.5	3.75e-28	-0.0579192	0.04	0.614	6.52e-25
ENST00000334478.9	3.85e-28	-0.0558209	0.04	0.614	6.71e-25
ENST00000435275.5	5.96e-28	-0.212933	0.05	0.673	1.04e-24
ENST00000355731.8	5.48e-27	-0.115525	0.059	0.693	9.55e-24
ENST00000399075.6	1.31e-26	-0.241363	0.02	0.752	2.28e-23
ENST00000504110.2	1.31e-26	-0.241363	0.02	0.752	2.28e-23
ENST00000613865.5	1.15e-25	-0.222209	0.05	0.644	2e-22
ENST00000330494.12	5.08e-25	-0.203259	0.01	0.752	8.84e-22
ENST00000358181.8	5.08e-25	-0.203259	0.01	0.752	8.84e-22
ENST00000584577.5	1.12e-24	-0.251125	0.059	0.594	1.95e-21
ENST00000340913.10	1.17e-24	-0.230448	0.03	0.683	2.04e-21
ENST00000546500.5	1.17e-24	-0.230447	0.03	0.683	2.04e-21
ENST00000372360.8	1.46e-24	-0.224622	0.05	0.584	2.55e-21
ENST00000261479.9	2.65e-23	-0.210447	0.03	0.535	4.62e-20
ENST00000555764.5	2.65e-23	-0.210447	0.03	0.535	4.62e-20
ENST00000330752.12	2.74e-23	-0.184308	0.02	0.584	4.77e-20
ENST00000405805.5	5.38e-23	-0.287829	0.04	0.733	9.37e-20
ENST00000435983.5	1.6e-22	-0.229753	0.089	0.733	2.78e-19
ENST00000273223.10	1.72e-22	-0.2191	0.089	0.733	2.99e-19
ENST00000396957.5	1.81e-22	-0.215318	0.089	0.752	3.15e-19
ENST00000616928.3	3.25e-22	-0.0735431	0.059	0.693	5.66e-19
ENST00000610953.3	4.51e-22	-0.286054	0.069	0.822	7.85e-19
ENST00000456586.5	1.15e-21	-0.283587	0.069	0.752	2e-18
ENST00000532917.2	2.52e-21	-0.0173951	0.03	0.406	4.39e-18
ENST00000471855.1	3.33e-21	-0.0479422	0.059	0.644	5.79e-18
ENST00000449470.6	4.42e-21	-0.0832719	0.05	0.535	7.7e-18
ENST00000357865.6	9.59e-21	-0.123705	0.069	0.505	1.67e-17
ENST00000302182.8	1.07e-20	0.0495833	0.069	0.356	1.86e-17
ENST00000395837.1	1.3e-20	0.0413591	0.059	0.475	2.26e-17
ENST00000614404.1	1.3e-20	0.0455358	0.059	0.475	2.26e-17
ENST00000455785.7	1.48e-20	-0.154066	0.089	0.703	2.58e-17
ENST00000399728.5	1.52e-20	-0.153793	0.089	0.703	2.65e-17
ENST00000225655.5	2.45e-20	-0.22558	0.109	0.663	4.27e-17
ENST00000274242.10	3.1e-20	-0.117606	0.03	0.545	5.4e-17
ENST00000395839.5	3.36e-20	0.0174555	0.05	0.366	5.84e-17
ENST00000645496.1	4.33e-20	-0.0411846	0.05	0.554	7.54e-17
ENST00000393394.5	4.43e-20	-0.0865175	0.05	0.545	7.72e-17
ENST00000646648.1	6.1e-20	-0.210968	0.01	0.762	1.06e-16
ENST00000533773.5	6.1e-20	-0.210968	0.01	0.762	1.06e-16
ENST00000323688.10	6.1e-20	-0.21095	0.01	0.762	1.06e-16

## Sheet: Table5
Differentially regulated mouse genes between 20 and 25 cycles following monomer UMI demultiplexing.
	p_val	avg_diff	pct.1	pct.2	p_val_adj
ENSMUST00000023599.13	2.53e-33	-0.0909149	0.01	0.673	4.4e-30
ENSMUST00000043864.9	3.08e-30	-0.0347918	0.01	0.158	5.37e-27
ENSMUST00000136342.9	5.08e-25	-0.0485461	0.01	0.287	8.84e-22
ENSMUST00000030613.11	5.08e-25	-0.0543999	0.01	0.287	8.84e-22
ENSMUST00000084846.12	8.66e-24	-0.0463773	0.01	0.307	1.51e-20
ENSMUST00000103418.3	3.04e-18	-0.006052	0.05	0.109	5.3e-15
ENSMUST00000190686.7	4.38e-17	-0.0799728	0.01	0.396	7.62e-14
ENSMUST00000099047.4	1e-13	-0.0849234	0.01	0.356	1.74e-10
